# Supplementary material for: Zebularine, a DNA Methylation Inhibitor, Activates Anthocyanin Accumulation in Grapevine Cells
Source: Genes (Basel). 2022 Jul 15;13(7):1256. doi: 10.3390/genes13071256 (PMC9316115; doi:10.3390/genes13071256)
Supplement: Supplementary file 1 [file genes-13-01256-s001.zip]

Archive with 1 entries (1 files):
- genes-1800559-supplementary.pdf
